# Supplementary material for: Octopamine signaling from clock neurons plays dual roles in Drosophila long-term memory
Source: PLoS Genet. 2026 Feb 17;22(2):e1012045. doi: 10.1371/journal.pgen.1012045 (PMC12923120; doi:10.1371/journal.pgen.1012045)
Supplement: S1 Data — (.XLSX) [file pgen.1012045.s007.xlsx]

## Sheet: Fig 1D
5 d memory (LTM)
Courtship Index (CI) (%)
	LNd-split-GAL4/+			UAS-Dicer2/+ ; UAS-Tdc2 RNAi/+			UAS-Tbh RNAi #1/+			UAS-Tbh RNAi #2/+			UAS-ChAT RNAi/+			LNd-split-GAL4/UAS-Dicer2, UAS-Tdc2 RNAi			LNd-split-GAL4/UAS-Tbh RNAi #1			LNd-split-GAL4/UAS-Tbh RNAi #2			LNd-split-GAL4/UAS-ChAT RNAi
	Naïve	conditioned		Naïve	conditioned		Naïve	conditioned		Naïve	conditioned		Naïve	conditioned		Naïve	conditioned		Naïve	conditioned		Naïve	conditioned		Naïve	conditioned
1	82.1667	48.8333		0	25.8333		99.3333	88.8333		100	100		0	2.5		6.33333	34.8333		0	19		100	100		95	83.8333
2	0	96.1667		0	83.1667		99.1667	90.8333		100	94.5		98.8333	72.3333		60.5	100		94	53.6667		96.5	100		91.1667	34.3333
3	90.1667	100		100	90.6667		93	76.5		100	100		83.3333	0		53.8333	100		33	88.8333		100	94.3333		96.1667	24.6667
4	37.1667	56.8333		89.5	22.8333		85.1667	99.1667		100	0		0	32.3333		100	98.5		0	99		68	91.8333		100	69.8333
5	89	50		0	82.3333		23.6667	0		89.3333	78.3333		0	19.8333		31.6667	1.16667		47.8333	10.6667		100	87.5		97.6667	0
6	94.8333	0		0	41.3333		97.5	48.6667		100	100		0.666667	7.66667		0	54.5		99.6667	23.1667		67	100		91.3333	57.6667
7	94.8333	60.6667		93.1667	66.6667		97.8333	97		98.3333	94.8333		84	32.1667		100	100		88.5	12		100	96.3333		97.5	92.3333
8	77.5	0		0	23.5		67.1667	0		100	82.8333		100	94.6667		88.1667	73.3333		97.8333	92.8333		100	96.8333		93.8333	37.5
9	100	97.6667		1.33333	0		97	87.1667		86	0		100	38.8333		57.1667	0		0	47		78.3333	91.3333		98	96.1667
10	100	46.5		11.6667	60		92.8333	94.3333		23	83.8333		100	0		49.8333	0		57.8333	0		97.5	79.8333		87.6667	100
11	100	100		53.3333	18.8333		90.8333	93.8333		100	54.6667		62	92.3333		0	98.6667		0	96.6667		79	91.8333		96.3333	21.1667
12	92.3333	46.1667		100	18.3333		91.6667	89.8333		98.8333	78		60.8333	23		35.5	100		96.3333	98.3333		38.3333	97		92.3333	83.5
13	0	0		0	7.5		72.1667	95		87.3333	55.8333		96.3333	87.3333		70.5	98		0	62.5		0	85.6667		11	17.3333
14	100	0		89.5	12.1667		99.5	22		63.5	0		95.6667	45.3333		31.6667	72		93.6667	0		0	40.3333		34.1667	43.1667
15	0	0		85	6.66667		95.3333	83		100	94.8333		55.3333	57.1667		78.3333	98.1667		84.8333	100		75.3333	99.1667		51	96.1667
16	67.3333	0		87	100		35.5	0		3	98.8333		60	59		0	0		36	96.6667		20.6667	77.1667		75.3333	50
17	98.1667	95.6667		100	100		48	85		99	98		0	79.5		100	82		90.8333	91.1667		100	84.6667		100	18.1667
18	100	77.8333		100	100		100	96.8333		89.3333	100		98.5	49.5		100	97.8333		47.6667	0		100	86.6667		100	46.8333
19	100	0		97	97		99.6667	97.5		100	97.8333		100	10.5		100	86.3333		100	87.6667		100	100		98.8333	83.6667
20	66.8333	97.8333		89.1667	78.1667		79.3333	92		98.5	16		98.3333	63.3333		100	100		100	99.5		100	98.6667		100	0
21	90.8333	98.5		81.1667	84.8333		93.8333	12.1667		58	0		93.5	67		55.5	63		80.8333	84.6667		100	85.5		95.8333	86
22	98.1667	0		94.6667	93		90.6667	0		99.6667	47.1667		99.1667	92.3333		98.3333	50.3333		33.5	92.3333		91	97.6667		90.5	93.5
23	94.8333	0		98.6667	21.1667		90.8333	86.3333		94.8333	0		50	69.1667		100	1.83333		98	46.5		100	97.6667		99	99.8333
24	98.1667	98		51.3333	0		49.3333	30.6667		99.1667	90		92.6667	3.83333		100	100		0	100		100	95.6667		100	99.6667
25	85	0		98.1667	0		65.1667	73.8333		100	97.8333		100	0		61.6667	93		82	64		100	94.5		95.5	53.1667
26	73.8333	97.8333		86.1667	0		73.1667	46.6667		64	63.3333		93.6667	13		99	87.1667		99.1667	46.5		100	98.8333		100	0
27	96.6667	20.6667		100	0		81	89.1667		100	99.8333		96.1667	55.3333		90.6667	84		75.1667	37		100	92		100	9.5
28	68	100		100	0		95.1667	95.5		99.3333	90		100	0		94.6667	100		78.8333	96.6667		100	98.8333		92.8333	51.1667
29	17.5	100		0	0		89.8333	30.8333		86.6667	99		69.8333	54.1667		96.8333	98.6667		97.1667	100		87.5	98.1667		100	76
30	100	14.3333		34.3333	0		97.6667	0		100	95.6667		7	98.1667		99	94		83.1667	87.5		77.5	95.6667		92.1667	0
31	97.1667	100		100	100		67	0		100	0		97.5	97.6667		100	85.8333		98.5	84.3333		100	95.8333		95	96.6667
32	86.6667	61.5		88.3333	12		43.1667	39.8333		98.6667			100	95.6667		93	100		96.8333	89.1667		100	99.5		99.1667	81.8333
33	99.6667	99		94.6667	54.1667		81.5	89.8333								100	97		0	92.6667
34	100	86.6667		99.3333	0		99.8333	0								100	100		93.5	67
35	100	98.6667		89.8333	0		92.5	19.3333								74.6667	100		0	7.83333
36	100	89		100	0		100	99								100	100		0	0
37	100	14.3333		37	95.8333		99.5	0								74.1667	71.8333		76.8333	80.8333
38	100	0		97.1667	29.6667		98	0								97	100		99.1667	60.1667
39	88.5	22.8333		98.5	39.5		89	0								88.8333	80.6667		97.6667	90
40	97.8333	0		41	100		17.1667	97.6667								93.1667	100		35.5	99.3333
41	99.1667	0		98.3333	0		98.1667	79.1667								77.8333	100		0	97.5
42	100	0		88.6667	0		99.5	87.5								36.5	98.3333		0	0
43	55.5	100		100	99.3333		79	0.833333								91.5	100		82	96.6667
44	98.3333	0		34.3333	0		97.8333	6.66667								98.5	94.5		52.6667	95.5
45	91.5	0		98.6667	5.66667		99	45								100	97.1667		97.8333	79.8333
46	98.8333	0		60	72.1667		30.6667	57.6667								100	100		98.1667	79
47	99	41.1667		86	52.6667		100	29.5								100	100		99.3333	0
48	99	0		98.6667	4.5		58.6667	51.3333								96.8333	100		75.1667	59.6667
Percentile	Naïve	conditioned		Naïve	conditioned		Naïve	conditioned		Naïve	conditioned		Naïve	conditioned		Naïve	conditioned		Naïve	conditioned		Naïve	conditioned		Naïve	conditioned
1	100	100		100	100		100	99.1667		100	100		100	98.1667		100	100		100	100		100	100		100	100
0.95	100	100		100	100		99.9417	97.6083		100	100		100	96.5667		100	100		99.55	99.825		100	100		100	99.7417
0.9	100	100		100	99.5333		99.55	96.8833		100	100		100	94.4333		100	100		99.1667	99.1		100	99.95		100	96.6167
0.85	100	98.6583		100	95.6917		99.4917	94.9667		100	99.4167		100	92.3333		100	100		98.1583	97.4583		100	99.2833		100	96.1667
0.8	100	97.9333		99.0667	88.3333		99.1	93.1		100	98.8333		99.8333	85.7667		100	100		97.8333	96.6667		100	98.8333		100	93.2667
0.75	100	97.7083		98.6667	82.5417		98.0417	90.0833		100	97.9167		98.9167	74.125		100	100		97.2917	95.7917		100	98.7083		99.375	87.5833
0.7	99.15	95		98.3167	71.6167		97.8167	89.1333		100	97.8333		98.45	68.5167		99.9	100		96.1	92.6333		100	98.0167		98.95	83.7833
0.65	98.925	82.6917		97.0917	57.375		97.275	87.35		100	95.25		97.625	63.8833		98.775	100		93.5917	90.6417		100	97.6667		98.125	83.525
0.6	98.2	60.8333		94.6667	43.6		95.2	85.2667		99.8667	94.8333		96.2667	58.2667		97.2667	98.6667		88.9667	88.9		100	96.9333		97.6	79.5
0.55	98.1167	49.825		89.7833	29.0917		92.975	78.7667		99.35	92.25		95.6917	55.425		96.5083	98.3083		82.9917	87.075		100	96.3583		96.3917	70.1417
0.5	96.9167	46.3333		89.3333	23.1667		92.0833	65.75		99.0833	90		93.5833	51.8333		93.0833	97.9167		81.4167	82.5833		100	95.75		96	55.4167
0.45	94.8333	25.5833		88.3833	19.1833		90.8333	49.0667		98.825	83.3333		92.2333	45.0083		90.7917	97.025		77.1333	79.125		99.875	95.6083		95.475	51.1083
0.4	92.1667	14.3333		86.1333	12.1333		89.6667	43.9667		98.5667	78.3333		83.6	34.9333		86.2	93.8		71.7	63.7		96.9	94.4		95	48.1
0.35	90.4667	0		82.8917	7.04167		83.15	30.7417		97.8083	70.6667		68.6583	30.7917		76.0917	86.7083		50.0083	59.8917		90.475	91.975		93.6833	42.3167
0.3	88.55	0		54	4.61667		79.5	22.75		90.9833	55.8333		61.1833	20.7833		70.8667	84.1833		37.1667	47.6667		81.55	91.8333		92.4833	35.2833
0.25	84.2917	0		40	0		72.9167	10.7917		88.8333	50.9167		58.8333	12.375		59.6667	78.8333		33.375	44.125		78.125	90.375		91.9583	23.7917
0.2	75.3	0		34.3333	0		67.0667	0.333333		86.8	16		51.0667	8.23333		54.5	71.9		0	20.6667		75.7667	86.8333		91.2	18.7667
0.15	67.3667	0		1.85	0		58.9917	0		78.3	0		4.78333	3.36667		37.1667	54.925		0	10.7333		67.65	85.6083		89.5083	14.5917
0.1	50	0		0	0		46.55	0		63.55	0		0.0666667	0.25		31.6667	24.9333		0	0		41.2	84.75		76.5667	0.95
0.05	6.125	0		0	0		32.3583	0		42.25	0		0	0		2.21667	0.408333		0	0		11.3667	78.6333		43.425	0
0	0	0		0	0		17.1667	0		3	0		0	0		0	0		0	0		0	40.3333		11	0
Mean CI (%)	83.8437	46.1806		69.8264	39.5729		82.1215	54.2917		88.6406	68.1022		71.6667	47.3021		76.691	81.0972		62.4792	64.8611		83.6458	92.1563		89.6042	56.3646
Box plots of CI (%)
95―75%	0	2.29167	0	1.33333	17.4583	0	1.9	7.525	0	0	2.08333	0	1.08333	22.4417	0	0	0	0	2.25833	4.03333	0	0	1.29167	0	0.625	12.1583
75―50%	3.08333	51.375		9.33333	59.375		5.95833	24.3333		0.916667	7.91667		5.33333	22.2917		6.91667	2.08333		15.875	13.2083		0	2.95833		3.375	32.1667
50―25%	12.625	46.3333		49.3333	23.1667		19.1667	54.9583		10.25	39.0833		34.75	39.4583		33.4167	19.0833		48.0417	38.4583		21.875	5.375		4.04167	31.625
0.25	84.2917	0		40	0		72.9167	10.7917		88.8333	50.9167		58.8333	12.375		59.6667	78.8333		33.375	44.125		78.125	90.375		91.9583	23.7917
25―5%	78.1667	0	0	40	0	0	40.5583	10.7917	0	46.5833	50.9167	0	58.8333	12.375	0	57.45	78.425	0	33.375	44.125	0	66.7583	11.7417	0	48.5333	23.7917
Memory Index (MI)	0.449207			0.433267			0.338886			0.231705			0.339971			-0.0574546			-0.0381238			-0.101743			0.37096

## Sheet: Fig2D
	5 d memory (LTM)											tub-GAL80ts/+ ; R78G02/+			UAS-Tbh RNAi #1/+			tub-GAL80ts/UAS-Tbh RNAi #1 ; R78G02/+
	Courtship Index (CI)										Percentile	Naïve	Conditioned		Naïve	Conditioned		Naïve	Conditioned
	(1) tub-GAL80ts/+ ; R78G02/+			(2) UAS-Tbh RNAi #1/+			(3) tub-GAL80ts/UAS-Tbh RNAi #1 ; R78G02/+				0.95	100	99.4417		100	100		100	100
	Naïve	Conditioned		Naïve	Conditioned		Naïve	Conditioned			0.75	99.1667	88.7083		100	96.5417		100	100
1	0	81.8333		100	89.1667		100	84.6667			0.5	94.75	65.0833		100	90.8333		99.8333	86.4167
2	99.1667	60.8333		90.1667	100		88.5	97.8333			0.25	82.25	0		94.4167	61.625		91.625	20.7083
3	87.5	100		100	83.5		100	76			0.05	5.66667	0		87.925	5.83333		26.0917	0
4	90.1667	80.3333		95.8333	100		100	89.5
5	89	72.3333		100	85.3333		76	0
6	91.5	95		100	70		99.5	100		Box plots of CI (%)	95―75%	0.833333	10.7333		0	3.45833		0	0
7	37.5	42.1667		98.5	93.3333		0	98.5			75―50%	4.41667	23.625		0	5.70833		0.166667	13.5833
8	83.1667	59.5		100	96.6667		93.3333	98.6667			50―25%	12.5	65.0833		5.58333	29.2083		8.20833	65.7083
9	99.3333	98.3333		100	96		61.5	98.3333			0.25	82.25	0		94.4167	61.625		91.625	20.7083
10	96.1667	0		96.8333	96.5		71.3333	21.5			25―5%	76.5833	0		6.49167	55.7917		65.5333	20.7083
11	59.5	0		100	99.1667		100	100
12	3.33333	0		92.6667	97.3333		100	97.1667
13	94.1667	85.8333		97.3333	96.5		6.33333	51			Mean CI (%)	81.1944	53.1111		96.3819	75.6424		88.4028	64.059
14	85.5	93.3333		93.3333	93.3333		92.6667	0
15	97	0		100	100		70.8333	100
16	97.5	74.8333		100	68.5		100	25.5		Memory Index (MI)	(1)	(2)	(3)
17	100	76.6667		95.3333	96.1667		100	76.1667			0.345878	0.215181	0.275373
18	95.3333	85.3333		100	96.1667		7.83333	100
19	99.6667	75.3333		100	100		97.8333	79.1667
20	90.5	99.5		100	93		100	95.3333
21	87.3333	88.8333		100	21.6667		100	93
22	100	91.1667		100	92.5		100	100
23	97.3333	0		98.5	63		100	36.6667
24	70.5	99.3333		100	93.5		95	0
25	98.3333	95		94.1667	100		71.8333	0
26	99.1667	0		89.3333	77.5		100	100
27	100	0		99.5	37		83	100
28	54	63.6667		100	100		96	87.5
29	65.8333	97.6667		100	38.1667		60	0.833333
30	100	56.1667		92.1667	96.3333		100	79.6667
31	98.1667	0		100	52		86.8333	0
32	100	0		100	80.8333		100	100
33	100	73.3333		100	55.8333		97	93.8333
34	46	89.8333		100	100		97	85.3333
35	100	0		59.8333	57.5		100	47.1667
36	96.1667	66.5		91.8333	87.3333		100	0
37	92.6667	88.6667		100	79.5		100	44.6667
38	95.1667	40.5		92.8333	96		98.5	100
39	89.5	30.6667		100	0		94.8333	100
40	97	61.3333		100	50.8333		98	100
41	100	0		100	0		99.6667	18.3333
42	99.1667	0		94.5	100		100	0
43	96.1667	0		96.3333	100		100	0
44	79.5	0		97.6667	16.6667		100	98.5
45	1.66667	3		100	76.1667		100	0
46	94.3333	45.8333		90.8333	36.1667		100	100
47	33.3333	76.6667		81.6667	0		100	100
48	10	100		87.1667	71.6667		100	0

## Sheet: Fig2E
	5 d memory (LTM)											tub-GAL80ts/+ ; R78G02/+			UAS-Tbh RNAi #1/+			tub-GAL80ts/UAS-Tbh RNAi #1 ; R78G02/+
	Courtship Index (CI)										Percentile	Naïve	Conditioned		Naïve	Conditioned		Naïve	Conditioned
	(1) tub-GAL80ts/+ ; R78G02/+			(2) UAS-Tbh RNAi #1/+			(3) tub-GAL80ts/UAS-Tbh RNAi #1 ; R78G02/+				0.95	100	97.6667		100	100		100	100
	Naïve	Conditioned		Naïve	Conditioned		Naïve	Conditioned			0.75	97.7083	69.7917		100	99.2083		100	100
1	39.8333	11		100	93.5		0	82.5			0.5	90.25	0		100	60.4167		97.8333	93.5833
2	100	0		100	0		21.8333	0			0.25	0	0		82.4167	0		70.4583	55.875
3	0.666667	68		95.1667	100		0	86.6667			0.05	0	0		0	0		0	0
4	100	0		100	88		73.5	0
5	95.3333	0		100	0		100	57.1667
6	97	0		100	100		71.1667	0		Box plots of CI (%)	95―75%	2.29167	27.875		0	0.791667		0	0
7	0	0		38.1667	85.1667		100	100			75―50%	7.45833	69.7917		0	38.7917		2.16667	6.41667
8	97.6667	68.8333		100	100		0	95.8333			50―25%	90.25	0		17.5833	60.4167		27.375	37.7083
9	80.6667	0		100	48		0	97.5			0.25	0	0		82.4167	0		70.4583	55.875
10	0	0		100	80.6667		99	100			25―5%	0	0		82.4167	0		70.4583	55.875
11	86.6667	1.33333		100	83.3333		87.6667	100
12	0	0		96.1667	0		99.5	100
13	34.3333	0		75.1667	0		0	70			Mean CI (%)	60.8993	29.5972		82.1076	52.941		74.8447	72.625
14	20	0		44.8333	75.3333		100	99
15	0	0		100	0		85	94
16	92.3333	0		100	0		0	100		Memory Index (MI)	(1)	(2)	(3)
17	0	72.6667		88	87.6667		100	0			0.513997	0.355225	0.0296574
18	97.3333	97.6667		0	96.5		100	0
19	97	0		100	100		100	87.1667
20	97.8333	46		100	93		88.5	100
21	100	0		96.6667	52.5		97.8333	52
22	0	94.5		100	0		68.3333	0
23	75.6667	0		38.8333	0		100	100
24	98.1667	0		99.3333	98		99.3333	63
25	95.3333	0		100	21.1667		100	34.1667
26	94	0		100	10.1667		100	22.8333
27	86.1667	0		0	5.66667		100	100
28	88.1667	76		91	100		100	100
29	100	0		100	100		100	97
30	100	0		99	99.1667		100	95.8333
31	0	0		100	100		100	98.5
32	0	0		84.8333	57.5		0	100
33	100	100		88.8333	100		97.8333	91
34	0	0		99.1667	0		94.3333	100
35	100	86.3333		54.1667	53.3333		0	93.5
36	100	50		100	27		97	78.8333
37	0	31.5		21.5	12.5		100	80
38	96.5	0		100	0		90.3333	0
39	97.5	0		61.6667	63.3333		100	81.6667
40	0	47.5		98	100		100	95.3333
41	58.8333	0		0	0		34.5	100
42	100	97.6667		100	0		98.1667	93.6667
43	0	48.3333		100	0		97.1667	100
44	100	96.6667		100	0		92.1667	48.3333
45	0	74.5		100	100
46	96.1667	77.1667		70.6667	99.3333
47	95	75		0	100
48	5	100		100	10.3333

## Sheet: Fig2F
	5 d memory (LTM)											tub-GAL80ts/+ ; R78G02/+			UAS-Tbh RNAi #1/+			tub-GAL80ts/UAS-Tbh RNAi #1 ; R78G02/+
	Courtship Index (CI)										Percentile	Naïve	Conditioned		Naïve	Conditioned		Naïve	Conditioned
	(1) tub-GAL80ts/+ ; R78G02/+			(2) UAS-Tbh RNAi #1/+			(3) tub-GAL80ts/UAS-Tbh RNAi #1 ; R78G02/+				0.95	100	99.3		100	100		100	100
	Naïve	Conditioned		Naïve	Conditioned		Naïve	Conditioned			0.75	100	91.4583		100	97.2083		100	100
1	100	51.1667		100	92.5		97	99			0.5	98.4167	55.25		100	85.25		98.9167	99
2	61.3333	0		0	95.5		99.3333	99			0.25	77.2083	18.8333		97.125	62.8333		89.0833	85
3	0	88.5		99.5	92.5		85.8333	99.5			0.05	0	0		42.0917	0		1.9	50.0583
4	100	90.6667		99.6667	90.5		100	99.3333
5	100	82.5		0	96		100	100
6	97	0		95	100		100	100		Box plots of CI (%)	95―75%	0	7.84167		0	2.79167		0	0
7	100	97.5		100	29		100	0			75―50%	1.58333	36.2083		0	11.9583		1.08333	1
8	87.6667	0		100	100		100	100			50―25%	21.2083	36.4167		2.875	22.4167		9.83333	14
9	100	3.5		39	100		97.3333	99			0.25	77.2083	18.8333		97.125	62.8333		89.0833	85
10	95	35.1667		100	100		100	92.6667			25―5%	77.2083	18.8333		55.0333	62.8333		87.1833	34.9417
11	100	95.6667		98	41		100	92.6667
12	100	21.5		100	79.8333		100	98.5
13	93	0		100	100		96.8333	63.6667			Mean CI (%)	79.5174	55.2882		90.2882	73.2535		85.059	87.9132
14	25	56.3333		47.8333	96		100	84.5
15	98.3333	0		100	71		97.5	100
16	0	1.83333		100	97.1667		100	100		Memory Index (MI)	(1)	(2)	(3)
17	18.5	91.3333		99.3333	0		100	83.1667			0.304703	0.188671	-0.0335551
18	95.3333	31.3333		80.6667	100		4.5	100
19	99.5	75		100	100		99.1667	100
20	91.3333	49.3333		88	83.8333		83	99.5
21	99.3333	91.8333		100	63.3333		53.3333	100
22	91.1667	90		97.5	58.3333		100	100
23	100	91.8333		100	99.5		0	50.1667
24	97.1667	90.8333		99.1667	73		94.6667	69.8333
25	77.8333	24.8333		100	97.3333		97.5	99.3333
26	98.5	38.8333		100	94.8333		99.1667	76.3333
27	100	10.8333		100	94.5		0	85.1667
28	0	96.1667		100	70.5		0.5	97.8333
29	100	63		58.5	0		100	100
30	100	98		60.8333	98.3333		98.6667	68.5
31	100	100		100	0		12	100
32	90.8333	100		100	0		68.6667	87.3333
33	100	0		100	13.8333		100	22.1667
34	100	0		100	58.1667		98.1667	50
35	93.8333	86.8333		96	100		78.5	89
36	0	53.6667		97.5	58.1667		100	100
37	26.6667	82.1667		100	100		99.3333	97
38	100	93.6667		100	89.8333		100	100
39	0	0		91.1667	64.8333		100	94
40	100	38.1667		100	66.3333		100	100
41	75.3333	45.3333		100	74		90.1667	89.6667
42	38	97.1667		100	91.6667		99.5	77
43	100	90.3333		88.8333	61.3333		95.6667	100
44	100	46.8333		98.1667	77.3333		59.1667	100
45	67.1667	0		100	72		85.5	100
46	100	100		99.1667	5.83333		98.3333	91.5
47	100	98		100	81.6667		100	64.5
48	99	54.1667		100	86.6667		93.5	100

## Sheet: Fig2G
	5 d memory (LTM)											tub-GAL80ts/+ ; R78G02/+			UAS-Tbh RNAi #1/+			tub-GAL80ts/UAS-Tbh RNAi #1 ; R78G02/+
	Courtship Index (CI)										Percentile	Naïve	Conditioned		Naïve	Conditioned		Naïve	Conditioned
	(1) tub-GAL80ts/+ ; R78G02/+			(2) UAS-Tbh RNAi #1/+			(3) tub-GAL80ts/UAS-Tbh RNAi #1 ; R78G02/+				0.95	100	100		100	100		100	100
	Naïve	Conditioned		Naïve	Conditioned		Naïve	Conditioned			0.75	98.5	89		100	92		100	99.6667
1	85.1667	0		100	91.1667		98.6667	85.3333			0.5	85.75	60.25		94.3333	52.1667		100	85.8333
2	100	36.8333		98.6667	18.8333		94.1667	0			0.25	42.8333	6.79167		39.7083	7.875		93.625	46.25
3	100	93.5		100	52		90.5	98.8333			0.05	0.116667	0		0	0		78.0833	0
4	100	89		91	22		92.8333	100
5	98.5	100		98.5	94.6667		100	6.5
6	99.6667	9.5		98.6667	14.6667		100	95.6667		Box plots of CI (%)	95―75%	1.5	11		0	8		0	0.333333
7	82.5	59.6667		99.1667	0		88.8333	32.8333			75―50%	12.75	28.75		5.66667	39.8333		0	13.8333
8	44.3333	5.16667		0	51.8333		100	0			50―25%	42.9167	53.4583		54.625	44.2917		6.375	39.5833
9	0	7.33333		40.6667	23.3333		100	100			0.25	42.8333	6.79167		39.7083	7.875		93.625	46.25
10	92.5	0		83.5	100		100	85.1667			25―5%	42.7167	6.79167		39.7083	7.875		15.5417	46.25
11	86.3333	93		51	21.5		94.8333	65.3333
12	40.6667	70		0	83		100	66.3333
13	97.3333	46.3333		98.3333	52.3333		93.6667	66.8333			Mean CI (%)	68.2049	51.4132		71.2153	49.8194		95.5382	68.2708
14	33.8333	0		26.6667	0		84.5	99.6667
15	99.1667	40.5		17.3333	25.3333		100	99.6667
16	5.66667	9		0	0		99.5	0		Memory Index (MI)	(1)	(2)	(3)
17	0	3.16667		100	76.3333		90.1667	95.1667			0.246195	0.300439	0.285408
18	54.8333	42.5		96.8333	100		92.3333	100
19	100	79.6667		27.3333	5.5		77.5	48.5
20	70.3333	16.5		52.1667	84		100	60.1667
21	98.5	60.8333		100	72.6667		100	99.3333
22	98.5	62.6667		77.3333	100		93.5	100
23	91.5	0		0	100		100	94.1667
24	100	33.6667		93.6667	44.1667		100	52.1667
25	89	82.5		100	24.3333		99	25.5
26	100	47.6667		19.8333	95.8333		99.1667	99.6667
27	100	89		30	0.666667		100	57.3333
28	63.6667	62		100	0		100	99.6667
29	90.3333	0		100	0		100	78.6667
30	47.8333	77.8333		53.1667	94.5		100	95.5
31	0.333333	100		26.3333	80.5		68	86.3333
32	16.6667	82.3333		98.3333	55.6667		100	0
33	77.1667	100		83	14.3333		100	100
34	98.6667	90.3333		100	56.8333		100	100
35	43.5	100		100	89.6667		100	100
36	48.8333	95		100	97.5		100	100
37	53.6667	0		81.6667	76.3333		100	95.8333
38	40.6667	86.5		100	0		100	96
39	100	99		34.5	98.6667		99.3333	85
40	10	0		96.6667	97.1667		100	88.1667
41	92.3333	99.8333		41	0		66.6667	0
42	79.6667	0		100	0		98.1667	0
43	40.8333	83.3333		100	0		79.1667	0
44	88	51.3333		100	8.66667		100	96.5
45	33.5	0		100	67.3333		100	39.5
46	86.8333	89.6667		36.8333	100		100	100
47	0	72.6667		95	0		86.3333	0
48	93	0		71.1667	100		99	81.6667

## Sheet: Fig3A
	5 d memory (LTM)											R78G02/+			UAS-shits1			R78G02/UAS-shits1
	Courtship Index (CI)										Percentile	Naïve	Conditioned		Naïve	Conditioned		Naïve	Conditioned
	(1)R78G02/+			(2) UAS-shits1			(3) R78G02/UAS-shits1				0.95	100	99.3583		100	98.875		100	98.9167
	Naïve	Conditioned		Naïve	Conditioned		Naïve	Conditioned			0.75	99.875	86.7083		97	87.375		98.125	89.9167
1	91.3333	55.3333		99	95.5		87.5	94.3333			0.5	95.6667	74.6667		92.75	68.1667		95	72.6667
2	99.8333	100		19	57.5		61.5	46.8333			0.25	78.5833	51.9583		66.4583	22.3333		74.2917	39.4167
3	79.8333	72.6667		91.8333	76.5		95.8333	32			0.05	3.65	8.98333		5.5	0		5.71667	0
4	100	74.8333		10	16.8333		78.3333	63.5
5	98.6667	16.3333		98.8333	95.6667		100	97.8333
6	100	84.6667		59.1667	0		100	86.5		Box plots of CI (%)	95―75%	0.125	12.65		3	11.5		1.875	9
7	97	91		94.5	67.3333		6.16667	89.6667			75―50%	4.20833	12.0417		4.25	19.2083		3.125	17.25
8	74.8333	76.6667		94	70		94.6667	91.3333			50―25%	17.0833	22.7083		26.2917	45.8333		20.7083	33.25
9	99.1667	63		90.5	69		81.8333	62.6667			0.25	78.5833	51.9583		66.4583	22.3333		74.2917	39.4167
10	2	16.8333		0	74		61.3333	48.5			25―5%	74.9333	42.975		60.9583	22.3333		68.575	39.4167
11	98.3333	41.8333		49.6667	78.1667		100	0
12	100	56.5		91.5	100		89.6667	0
13	91	29		97.5	65.1667		100	89.8333			Mean CI (%)	82.5521	64.3802		77.0729	57.0573		81.1719	61.9892
14	98	56		90.3333	86.1667		96.3333	97.8333
15	0.833333	98.8333		100	76.6667		95.3333	74.6667
16	69	74.5		68.6667	91		92.3333	100		Memory Index (MI)	(1)	(2)	(3)
17	96	87.8333		97.6667	91.3333		82.5	60.1667			0.220126	0.259697	0.236321
18	95.5	90.1667		96.3333	0		97.6667	27.8333
19	100	95.8333		33.8333	0		97.8333	62
20	73	100		96.8333	40.3333		97.5	80.3333
21	92.3333	81		0	98.5		100	94
22	100	86.3333		68.1667	82.6667		63.8333	72.6667
23	100	0		95.8333	99.3333		74.5	32
24	94.1667	63.1667		93.5	91.1667		96.6667	2.16667
25	100	70		100	0		5.16667	56.5
26	5	76		94.3333	0		73.6667	0
27	100	88		100	49.3333		99.1667	83.6667
28	45	75		93.1667	53.1667		99	90
29	95.8333	82.1667		100	61.5		0	0
30	64	33.3333		92.3333	14.8333		72.1667	84.8333
31	95.5	0		61.3333	24.1667		99.1667	100
32	85.5	23.3333		88.5	0		97.8333
33
34
35
36
37
38
39
40
41
42
43
44
45
46
47
48

## Sheet: Fig3B
	5 d memory (LTM)											R78G02/+			UAS-shits1			R78G02/UAS-shits1
	Courtship Index (CI)										Percentile	Naïve	Conditioned		Naïve	Conditioned		Naïve	Conditioned
	(1)R78G02/+			(2) UAS-shits1			(3) R78G02/UAS-shits1				0.95	100	100		100	98.7667		100	100
	Naïve	Conditioned		Naïve	Conditioned		Naïve	Conditioned			0.75	100	90.9167		99.125	89.9167		99.3333	97.6667
1	98	48.3333		95.5	93.3333		96.6667	90.3333			0.5	98.3333	64		96.5833	70.3333		96.25	90.75
2	100	95.3333		97.5	85.6667		73.1667	91.1667			0.25	92.9167	42.75		89.0833	21.4167		81.625	77.375
3	97.8333	87.6667		100	84.6667		98.5	87.5			0.05	65.225	0		41.6417	0		35.9083	15.9917
4	85.8333	23.1667		97.1667	70.5		95.8333	100
5	93	87.5		95.5	61.5		82.3333	22.1667
6	100	76.3333		92.1667	89.8333		81	84.6667		Box plots of CI (%)	95―75%	0	9.08333		0.875	8.85		0.666667	2.33333
7	95.5	91.5		91.8333	30.3333		100	2.16667			75―50%	1.66667	26.9167		2.54167	19.5833		3.08333	6.91667
8	100	98.6667		89.3333	100		99	96			50―25%	5.41667	21.25		7.5	48.9167		14.625	13.375
9	0	0		92.5	76.8333		88.8333	89.8333			0.25	92.9167	42.75		89.0833	21.4167		81.625	77.375
10	72.5	45.8333		100	94.5		75.3333	90.6667			25―5%	27.6917	42.75		47.4417	21.4167		45.7167	61.3833
11	95.8333	47.6667		0	98.3333		98.1667	98.6667
12	57.3333	40.5		94.6667	100		100	90.8333
13	99.5	100		98.5	74.6667		81.6667	96.6667			Mean CI (%)	91.4306	59.7674		87.1215	54.9826		86.1354	81.0556
14	98.6667	82.8333		97.8333	0.833333		100	90.3333
15	100	32.3333		63.8333	71.5		95.6667	72
16	100	65.8333		68.3333	82.8333		66.8333	99.3333		Memory Index (MI)	(1)	(2)	(3)
17	95.5	98.3333		92.5	39.5		93.8333	94.3333			0.346309	0.368897	0.0589753
18	65.3333	60.1667		100	99		99.3333	95.1667
19	96.3333	43.8333		98.6667	93.8333		100	80.1667
20	100	100		96.8333	92.1667		99.3333	12.6667
21	98.5	72		100	94.6667		99.1667	49.8333
22	95.5	91.1667		98.8333	83		100	70.3333
23	100	84.6667		98	93.1667		71.6667	71.6667
24	69.3333	56.8333		98.5	36.3333		98.3333	6.5
25	89	66.1667		100	44.3333		25	100
26	81.5	96		99	59.8333		100	97.3333
27	99.6667	94.6667		100	95.5		87.6667	96.3333
28	94.5	94.8333		100	72.5		81.5	97.3333
29	99	90.1667		94.8333	90.1667		66.5	84.1667
30	92.6667	51.1667		88.3333	8.83333		0.666667	100
31	100	43.5		100	0		100	79.1667
32	100	44.1667		89.8333	25.5		92.3333	85.8333
33	100	90.8333		95.1667	15.6667		98.6667	94.3333
34	100	14.6667		97	23.3333		85	99.1667
35	100	100		99.5	28.8333		98.5	99.5
36	100	21.1667		96.3333	70.1667		56.1667	34.8333
37	99.1667	0		81.8333	55.8333		100	59.1667
38	100	0		100	35.5		79.3333	100
39	100	0		100	0		93.3333	100
40	98.6667	0		83.3333	75.8333		99	82.3333
41	97.6667	62.1667		58	84.5		89.3333	93.3333
42	100	0		73.5	5.33333		100	64.6667
43	100	61.5		32.8333	0		100	93.3333
44	65.1667	100		97.8333	0		100	80.5
45	82.6667	0		0	0		91	66.3333
46	96.8333	50.3333		70.3333	0		0	100
47	79.5	87.3333		100	0		96.6667	100
48	98.1667	69.6667		66.1667	0.5		99.1667	100

## Sheet: Fig3C
	5 d memory (LTM)											R78G02/+			UAS-shits1			R78G02/UAS-shits1
	Courtship Index (CI)										Percentile	Naïve	Conditioned		Naïve	Conditioned		Naïve	Conditioned
	(1)R78G02/+			(2) UAS-shits1			(3) R78G02/UAS-shits1				0.95	100	92.55		100	95.8167		99.5333	98.2083
	Naïve	Conditioned		Naïve	Conditioned		Naïve	Conditioned			0.75	97.2083	73.7083		95.25	81.75		93.875	92.5
1	0	91.8333		100	85.5		68.3333	92.5			0.5	84.25	53.6667		82.4167	41		74.5833	79.5
2	97.1667	35		100	12		91.6667	85.6667			0.25	61.25	0		29.4583	3.33333		38.5	36.5
3	84.6667	0		100	78.3333		100	89.5			0.05	0	0		0	0		0	0
4	96.1667	92.6667		87.5	79.8333		100	80.3333
5	54	0		82.3333	74		0	97.5
6	91	0		89.6667	96.1667		100	99.1667		Box plots of CI (%)	95―75%	2.79167	18.8417		4.75	14.0667		5.65833	5.70833
7	100	26.6667		0	95		59.6667	19.6667			75―50%	12.9583	20.0417		12.8333	40.75		19.2917	13
8	54	72		61.8333	50.6667		0	38			50―25%	23	53.6667		52.9583	37.6667		36.0833	43
9	0	13.6667		88	92.5		94.3333	92.6667			0.25	61.25	0		29.4583	3.33333		38.5	36.5
10	85.5	68.3333		95.1667	99.1667		85.6667	88.1667			25―5%	61.25	0		29.4583	3.33333		38.5	36.5
11	0	84		69.8333	11.8333		93.8333	88.3333
12	86.8333	0		33	56.6667		0	73.1667
13	88	72		92	0		95.5	86.8333			Mean CI (%)	71.6701	43.691		63.4132	44.539		63.0486	64.4167
14	70	87.1667		0	71.1667		90.6667	36
15	100	0		10.6667	0		28.8333	9.16667
16	93.5	70		100	60.5		83.1667	36.6667		Memory Index (MI)	(1)	(2)	(3)
17	97.5	72.5		76.1667	82.8333		73	98.5			0.390388	0.297638	-0.0216984
18	98.8333	58.3333		92.8333	0		97.6667	79.6667
19	93.1667	80.8333		98.6667	80.6667		67	24.1667
20	50.1667	69.1667		82.5	89.8333		92.1667	43
21	47.5	61.8333		95.6667	90.3333		0	32.1667
22	0.666667	49		100	39.3333		38	63.6667
23	100	68.1667		84.8333	0		37.8333	92.5
24	75.5	0		92.6667	41		81.8333	92.5
25	87.1667	0		67.5	0		96.8333	38.8333
26	97.3333	0		50.3333	17		94	91.1667
27	0	92.3333		55.8333	0		64.8333	93.1667
28	62.1667	0		66.5	0.666667		95.5	92.6667
29	80	0		0	0		76.1667	94.5
30	72	93.6667		30	21.8333		58.8333	68.5
31	64.8333	1.66667		3.16667	43		40.5	30.8333
32	87.1667	7.5		0	12.1667		82.1667	96.3333
33	23.8333	81.6667		0	0		0	63.5
34	99.6667	22.3333		98.6667	0		82.5	0
35	34.1667	14.5		27.8333	0		0	79.3333
36	98.8333	0		100	0		16.8333	80.6667
37	68.5	82.8333		98.6667	59.6667		90.5	87.5
38	98.6667	65		99	89.8333		15.6667	97.6667
39	100	69.6667		91.1667	20.3333		40.6667	59.3333
40	85.3333	0		95.5	6		51.6667	97.5
41	83.8333	68.8333		2.5	21.5		95.5	28.3333
42	83.8333	86.5		81.5	78		63.3333	0
43	65	77.3333		0	90		91.3333	0
44	98.1667	100		0	41		98.6667	0
45	98.8333	0		23.5	98		38.6667	100
46	63	0		94.6667	12.1667		55.5	66.1667
47	58.5	48.1667		93.5	94.8333		0	35.6667
48	65.1667	12		30.6667			97.5	50.8333

## Sheet: Fig3D
	5 d memory (LTM)											R78G02/+			UAS-shits1			R78G02/UAS-shits1
	Courtship Index (CI)										Percentile	Naïve	Conditioned		Naïve	Conditioned		Naïve	Conditioned
	(1)R78G02/+			(2) UAS-shits1			(3) R78G02/UAS-shits1				0.95	100	94.7917		100	98.35		100	98.8
	Naïve	Conditioned		Naïve	Conditioned		Naïve	Conditioned			0.75	100	83.5417		98.8333	85.8333		100	95.4167
1	0	96.5		90.8333	34.1667		100	100			0.5	80.1667	59.25		89.6667	48.0833		96.25	82.1667
2	71.1667	95.6667		74	32		100	30.1667			0.25	46.625	27.25		77.5417	15.25		72.5	50.7917
3	99.5	19.1667		76.6667	74.6667		100	15.8333			0.05	2.8	0		60.9417	0		10.05	15.3833
4	76.8333	60.8333		96	8.5		100	95
5	100	0		49.5	10		98.1667	92.1667
6	100	38		100	0		100	93.3333		Box plots of CI (%)	95―75%	0	11.25		1.16667	12.5167		0	3.38333
7	83.8333	81.8333		87.1667	55.3333		47	68.5			75―50%	19.8333	24.2917		9.16667	37.75		3.75	13.25
8	46.5	73		64.5	90		68	80.8333			50―25%	33.5417	32		12.125	32.8333		23.75	31.375
9	100	27.3333		95.3333	48.8333		66.1667	86.6667			0.25	46.625	27.25		77.5417	15.25		72.5	50.7917
10	83.5	87.8333		88.1667	0		100	60.3333			25―5%	43.825	27.25		16.6	15.25		62.45	35.4083
11	100	83.3333		90.3333	8		15	83.5
12	95	93.1667		74.1667	46.8333		83	96.3333
13	93.3333	27.5		68.8333	30.8333		0	14.8333			Mean CI (%)	70.756	54.0952		86.6771	49.4219		80	70.1042
14	0	53.6667		86.8333	0.333333		100	0
15	84.6667	1.33333		84.8333	0		70	79.1667
16	46.3333	49.1667		89	46.1667		100	98.5		Memory Index (MI)	(1)	(2)	(3)
17	45.5	76.6667		100	23.8333		99.6667	95.6667			0.235467	0.429816	0.123698
18	66.6667	73.6667		100	87.6667		98.1667	95.3333
19	100	67.5		99.3333	92.5		77	77.6667
20	100	84.1667		100	47.3333		94.5	37.3333
21	100	89.1667		98.6667	100		97.8333	97.8333
22	74.1667	32		79.8333	82		97	61.6667
23	8	92.1667		100	86.3333		73.8333	86.3333
24	100	57.6667		96.8333	97		80.8333	71.8333
25	53.5	26.3333		97.5	56.8333		28	21.8333
26	46.6667	0		98	0		98.3333	50.6667
27	73.5	0		100	70.6667		95.5	96.1667
28	32.5	27		62.6667	85.6667		4	89.1667
29				58.8333	95.3333		100	19.8333
30				88	100		100	96.8333
31				100	17		94.6667	50.8333
32				77.8333	53.6667		73.3333	99.1667
33
34
35
36
37
38
39
40
41
42
43
44
45
46
47
48

## Sheet: Fig4C
	5 d memory (LTM)											R54D11/+			UAS-Tbh RNAi #1/+			R54D11/UAS-Tbh RNAi #1
	Courtship Index (CI)										Percentile	Naïve	Conditioned		Naïve	Conditioned		Naïve	Conditioned
	(1)R54D11/+			(2) UAS-Tbh RNAi #1/+			(3) R54D11/UAS-Tbh RNAi #1				0.95	100	96.9917		100	100		100	98.1917
	Naïve	Conditioned		Naïve	Conditioned		Naïve	Conditioned			0.75	100	68.6667		100	88.375		100	90.2083
1	98.3333	8.16667		96	51		100	41.5			0.5	98.3333	44.5		98.5833	51.9167		98.3333	71.1667
2	83.1667	0		0	88.1667		2.16667	93.1667			0.25	94.6667	0		84.25	1.125		88.2083	0
3	100	63.1667		98.8333	99		100	95			0.05	57.3667	0		10.9083	0		1.19167	0
4	59.1667	0		19.8333	99.8333		98.3333	90.1667
5	98.3333	21		59.1667	0		97.5	42
6	96.6667	0		72	0		97.1667	87.5		Box plots of CI (%)	95―75%	0	28.325		0	11.625		0	7.98333
7	95.5	51.6667		98.3333	13		0	98.8333			75―50%	1.66667	24.1667		1.41667	36.4583		1.66667	19.0417
8	99.5	47		90.6667	0		89	99.1667			50―25%	3.66667	44.5		14.3333	50.7917		10.125	71.1667
9	100	55		100	0		100	75.6667			0.25	94.6667	0		84.25	1.125		88.2083	0
10	90	39.3333		100	13.5		100	4.83333			25―5%	37.3	0		73.3417	1.125		87.0167	0
11	100	42		56.3333	86.6667		100	84.8333
12	81.1667	0		90	0		100	4.5
13	100	0		100	89		60.6667	90.3333			Mean CI (%)	92.7396	42.1615		81.1042	47.0313		83.4323	50.625
14	100	48		22.8333	0		0	0
15	97.8333	65.8333		100	80.5		100	0
16	93.1667	0		0	1.5		100	0		Memory Index (MI)	(1)	(2)	(3)
17	92.5	96.1667		100	100		100	86.3333			0.545378	0.420113	0.393221
18	98.8333	96.1667		92.8333	47.8333		96	81
19	44.6667	100		98.8333	54.6667		100	97.6667
20	96	63.5		100	96.3333		74.8333	94.3333
21	55.1667	0		89.5	2.16667		98.3333	89
22	100	0		99.5	98.1667		93.3333	15.5
23	95.5	0		100	0		98	0
24	98.3333	0.5		100	0		99.6667	0
25	100	88.5		100	75		85.8333	88.6667
26	100	66.6667		100	4.66667		15.5	0
27	98.6667	85.5		88.3333	100		94.6667	93.3333
28	100	74.6667		100	63.6667		100	0
29	95.1667	86.8333		96	82		100	0
30	100	35.3333		26.3333	5.5		100	0
31	100	98		100	100		100	0
32	100	16.1667		100	52.8333		68.8333	66.6667
33
34
35
36
37
38
39
40
41
42
43
44
45
46
47
48

[truncated: 33 more sheets: Fig4D, Fig5E, Fig5F, Fig5G, Fig6A, Fig6B, Fig6C, Fig7A, Fig7B, Fig7C, Fig7D, Fig7E, Fig7F, Fig7G, S1A, S1B, S1C, S1D, S2A, S2B …]
